# Supplementary material for: Differential carbon utilization enables co-existence of recently speciated Campylobacteraceae in the cow rumen epithelial microbiome
Source: Nat Microbiol. 2023 Jan 12;8(2):309–20. doi: 10.1038/s41564-022-01300-y (PMC9894753; doi:10.1038/s41564-022-01300-y)
Supplement: Supplementary file 2 — Supplementary Tables 1–5. [file 41564_2022_1300_MOESM2_ESM.xlsx]

## Sheet: Supplementary Table 1
Supplementary Table 1. Sources and details of data integrated in this study.
Set	Figures	Data or Sample Type	Title	Reference	Geographic region	Number of Samples	Number of Individual Animals Sampled	NCBI Bioproject
1	Figure 1A	16S rRNA amplicons	Epimural bacterial community structure in the rumen of holstein cows with different responses to a long-term subacute ruminal acidosis diet challenge	Wetzels et al. 2017 Journal of Dairy Science Volume 100 Issue 3 Pages 1829-1844	Pottenstein, Austria	40	8	PRJEB12642
2	Figure 1A	16S rRNA amplicons	Effects of clay mineral supplementation on particle-associated and epimural microbiota, and gene expression in the rumen of cows fed high-concentrate diet	Neubauer et al. 2019 Anaerobe Volume 59 Pages 38-48	Pottenstein, Austria	8	8	PRJEB29866
3	Figure 1B	Shotgun metagenomes	This study	Strachan et al. 2022	Pottenstein, Austria	7	7	PRJNA886670
4	Figure 1C	Isolate genomes	This study	Strachan et al. 2022	Pottenstein, Austria	34	4	PRJNA886670
5	Figure 4A	Shotgun metatranscriptomes	Metatranscriptome Sequencing Reveals Insights into the Gene Expression and Functional Potential of Rumen Wall Bacteria	Mann et al. 2018 Frontiers in Microbiology 9	Pottenstein, Austria	6	6	PRJEB22186
6	Supplementary Fig. 3	16S rRNA amplicons	The response of ruminal fermentation, epithelium-associated microbiota, and epithelial barrier function to severe feed restriction in pregnant ewes	Hu et al. 2018 Journal of Animal Science Volume 96 Issue 10 Pages 4293-4305	Nanjing, China	16	16	PRJNA427768
7	Supplementary Fig. 3	16S rRNA amplicons	Taxonomic identification of ruminal epithelial bacterial diversity during rumen development in goats	Jiao et al. 2015 Applied and Environmental Microbiology Issue 10 Pages 3502-3509	Changsha, China	23	17	PRJNA276796
8	Supplementary Fig. 3	16S rRNA amplicons	Characterising the bacterial microbiota across the gastrointestinal tracts of dairy cattle: membership and potential function	Mao et al. 2015 Scientific Reports Volume 5 Page 16116	Nanjing, China	120	6	PRJNA272774
9	Supplementary Fig. 3	16S rRNA amplicons	Exploring the methanogen and bacterial communities of rumen environments: solid adherent, fluid and epimural	De Mulder et al. 2017 FEMS Microbiology Ecology Volume 93 Issue 3	Belgium	40	4	PRJNA318319
10	Supplementary Fig. 3	16S rRNA amplicons	Bacterial communities in the solid, liquid, dorsal, and ventral epithelium fractions of yak (Bos grunniens) rumen	Ren et al. 2019 MicrobiologyOpen Volume 9 Issue 2Page e963	Hezuo, China	20	5	PRJNA551733
11	Supplementary Fig. 3	16S rRNA amplicons	Impact of supplemental winter feeding on ruminal microbiota of roe deer capreolus capreolus	Ricci et al. 2019 Wildlife Biology Volume 2019 Issue 1 Pages 1-11	Styria, Austria	24	8	PRJEB29211
12	Supplementary Fig. 3	16S rRNA amplicons	The bovine epimural microbiota displays compositional and structural heterogeneity across different ruminal locations	Sbardellati et al. 2020 Journal of Dairy Science Volume 103 Issue 4 Pages 3636-3647	Pairie du Sac, WI, USA	31	8	PRJNA562284
13	Supplementary Fig. 3	16S rRNA amplicons	A rapid shift to high-grain diet results in dynamic changes in rumen epimural microbiome in sheep	Seddik et al. 2018 Animal Pages Volume 13 Issue 8 Pages 1614-1622	Nanjing, China	20	20	PRJNA428299
14	Supplementary Fig. 3	16S rRNA amplicons	Antibiotic pretreatment minimizes dietary effects on reconstructure of rumen fluid and mucosal microbiota in goats	Shen et al. 2018 MicrobiologyOpen Volume 7 Issue 1 Page e00537	Nanjing, China	24	12	PRJNA349213
15	Supplementary Fig. 3	16S rRNA amplicons	Diet-induced reconstruction of mucosal microbiota associated with alterations of epithelium lectin expression and regulation in the maintenance of rumen homeostasis	Shen et al. 2017 Scientific Reports Volume 7 Issue 1 Page 3941	Nanjing, China	6	6	PRJNA339481.
16	Supplementary Fig. 3	16S rRNA amplicons	Unpublished A	Anderson et al. 2021 Frontiers in Microbiology 12	Ames, IA, USA	101	5	PRJNA672907
17	Supplementary Fig. 3	16S rRNA amplicons	Unpublished B	Anderson et al. 2021 Frontiers in Microbiology 12	Ames, IA, USA	40	5	PRJNA554894
18	Figure 5B	Extracted DNA	Effects of clay mineral supplementation on particle-associated and epimural microbiota, and gene expression in the rumen of cows fed high-concentrate diet	Neubauer et al. 2019 Anaerobe Volume 59 Pages 38-48	Pottenstein, Austria	94	8	NA

## Sheet: Supplementary Table 2
Supplementary Table 2. Annotations of population specific gene content.
Reference genome ID	Gene ID	Gene Length	Gene Name	Annotation
C. stinkeris NA3	HKMHBKFO_00001	2196		hypothetical protein
C. stinkeris NA3	HKMHBKFO_00041	624		Outer membrane beta-barrel protein
C. stinkeris NA3	HKMHBKFO_00046	456		hypothetical protein
C. stinkeris NA3	HKMHBKFO_00047	450		hypothetical protein
C. stinkeris NA3	HKMHBKFO_00063	495		hypothetical protein
C. stinkeris NA3	HKMHBKFO_00071	585		hypothetical protein
C. stinkeris NA3	HKMHBKFO_00072	345		hypothetical protein
C. stinkeris NA3	HKMHBKFO_00073	234		hypothetical protein
C. stinkeris NA3	HKMHBKFO_00074	114		hypothetical protein
C. stinkeris NA3	HKMHBKFO_00102	405	tarD	Glycerol-3-phosphate cytidylyltransferase
C. stinkeris NA3	HKMHBKFO_00105	330		hypothetical protein
C. stinkeris NA3	HKMHBKFO_00106	291		hypothetical protein
C. stinkeris NA3	HKMHBKFO_00107	990		hypothetical protein
C. stinkeris NA3	HKMHBKFO_00108	690		hypothetical protein
C. stinkeris NA3	HKMHBKFO_00109	1197		hypothetical protein
C. stinkeris NA3	HKMHBKFO_00110	993		hypothetical protein
C. stinkeris NA3	HKMHBKFO_00131	981		hypothetical protein
C. stinkeris NA3	HKMHBKFO_00134	927		hypothetical protein
C. stinkeris NA3	HKMHBKFO_00184	1098		hypothetical protein
C. stinkeris NA3	HKMHBKFO_00196	414		hypothetical protein
C. stinkeris NA3	HKMHBKFO_00203	1101		IS1595 family transposase ISCco3
C. stinkeris NA3	HKMHBKFO_00204	1041		IS1595 family transposase ISCco3
C. stinkeris NA3	HKMHBKFO_00205	933		hypothetical protein
C. stinkeris NA3	HKMHBKFO_00214	1011		hypothetical protein
C. stinkeris NA3	HKMHBKFO_00226	402		hypothetical protein
C. stinkeris NA3	HKMHBKFO_00227	321		hypothetical protein
C. stinkeris NA3	HKMHBKFO_00228	333	higB1	Endoribonuclease HigB1
C. stinkeris NA3	HKMHBKFO_00229	1053	lexA_1	LexA repressor
C. stinkeris NA3	HKMHBKFO_00230	696	lexA_2	LexA repressor
C. stinkeris NA3	HKMHBKFO_00231	990		hypothetical protein
C. stinkeris NA3	HKMHBKFO_00240	1545	murJ_1	Lipid II flippase MurJ
C. stinkeris NA3	HKMHBKFO_00241	1284		hypothetical protein
C. stinkeris NA3	HKMHBKFO_00242	1053		hypothetical protein
C. stinkeris NA3	HKMHBKFO_00243	1056	pglH_1	GalNAc-alpha-(1->4)-GalNAc-alpha-(1->3)- diNAcBac-PP-undecaprenol alpha-1,4-N-acetyl-D-galactosaminyltransferase
C. stinkeris NA3	HKMHBKFO_00244	1062	pglH_2	GalNAc-alpha-(1->4)-GalNAc-alpha-(1->3)- diNAcBac-PP-undecaprenol alpha-1,4-N-acetyl-D-galactosaminyltransferase
C. stinkeris NA3	HKMHBKFO_00245	909	pglI	GalNAc(5)-diNAcBac-PP-undecaprenol beta-1,3-glucosyltransferase
C. stinkeris NA3	HKMHBKFO_00246	1041	pglH_3	GalNAc-alpha-(1->4)-GalNAc-alpha-(1->3)- diNAcBac-PP-undecaprenol alpha-1,4-N-acetyl-D-galactosaminyltransferase
C. stinkeris NA3	HKMHBKFO_00247	1032	arnC	Undecaprenyl-phosphate 4-deoxy-4-formamido-L-arabinose transferase
C. stinkeris NA3	HKMHBKFO_00248	1119	pglJ	N-acetylgalactosamine-N, N'-diacetylbacillosaminyl-diphospho-undecaprenol 4-alpha-N-acetylgalactosaminyltransferase
C. stinkeris NA3	HKMHBKFO_00268	735		hypothetical protein
C. stinkeris NA3	HKMHBKFO_00282	249		hypothetical protein
C. stinkeris NA3	HKMHBKFO_00283	342		hypothetical protein
C. stinkeris NA3	HKMHBKFO_00284	975		hypothetical protein
C. stinkeris NA3	HKMHBKFO_00286	1455		hypothetical protein
C. stinkeris NA3	HKMHBKFO_00287	912		YafY family transcriptional regulator
C. stinkeris NA3	HKMHBKFO_00288	465		hypothetical protein
C. stinkeris NA3	HKMHBKFO_00289	2208		hypothetical protein
C. stinkeris NA3	HKMHBKFO_00290	1758		hypothetical protein
C. stinkeris NA3	HKMHBKFO_00291	2046	mpa	Proteasome-associated ATPase
C. stinkeris NA3	HKMHBKFO_00292	288		hypothetical protein
C. stinkeris NA3	HKMHBKFO_00293	249		hypothetical protein
C. stinkeris NA3	HKMHBKFO_00300	357	ychN	Protein YchN
C. stinkeris NA3	HKMHBKFO_00301	243		hypothetical protein
C. stinkeris NA3	HKMHBKFO_00319	645		hypothetical protein
C. stinkeris NA3	HKMHBKFO_00322	252	yafN	Antitoxin YafN
C. stinkeris NA3	HKMHBKFO_00323	336		hypothetical protein
C. stinkeris NA3	HKMHBKFO_00324	1566		hypothetical protein
C. stinkeris NA3	HKMHBKFO_00325	762	artQ	Amino acid ABC transporter permease
C. stinkeris NA3	HKMHBKFO_00360	786		hypothetical protein
C. stinkeris NA3	HKMHBKFO_00361	243		hypothetical protein
C. stinkeris NA3	HKMHBKFO_00367	672		hypothetical protein
C. stinkeris NA3	HKMHBKFO_00375	1110		hypothetical protein
C. stinkeris NA3	HKMHBKFO_00405	1023		ATP/GTP phosphatase
C. stinkeris NA3	HKMHBKFO_00406	564		hypothetical protein
C. stinkeris NA3	HKMHBKFO_00429	90		hypothetical protein
C. stinkeris NA3	HKMHBKFO_00430	225		hypothetical protein
C. stinkeris NA3	HKMHBKFO_00448	483		hypothetical protein
C. stinkeris NA3	HKMHBKFO_00449	2580		hypothetical protein
C. stinkeris NA3	HKMHBKFO_00450	1356		hypothetical protein
C. stinkeris NA3	HKMHBKFO_00462	675		hypothetical protein
C. stinkeris NA3	HKMHBKFO_00464	480		hypothetical protein
C. stinkeris NA3	HKMHBKFO_00466	6240		hypothetical protein
C. stinkeris NA3	HKMHBKFO_00473	717		hypothetical protein
C. stinkeris NA3	HKMHBKFO_00474	429		hypothetical protein
C. stinkeris NA3	HKMHBKFO_00475	1995	hxuC	Heme/hemopexin utilization protein C
C. stinkeris NA3	HKMHBKFO_00476	417	exbB	TonB-system energizer ExbB
C. stinkeris NA3	HKMHBKFO_00477	387	exbD	TonB system transport protein ExbD
C. stinkeris NA3	HKMHBKFO_00478	726		Energy transducer TonB
C. stinkeris NA3	HKMHBKFO_00499	1062		hypothetical protein
C. stinkeris NA3	HKMHBKFO_00506	897	cas1	Type II CRISPR-associated endonuclease Cas1
C. stinkeris NA3	HKMHBKFO_00507	312	cas2	CRISPR-associated endonuclease Cas2
C. stinkeris NA3	HKMHBKFO_00532	1011		hypothetical protein
C. stinkeris NA3	HKMHBKFO_00553	642		hypothetical protein
C. stinkeris NA3	HKMHBKFO_00569	666		hypothetical protein
C. stinkeris NA3	HKMHBKFO_00599	123		hypothetical protein
C. stinkeris NA3	HKMHBKFO_00628	903		hypothetical protein
C. stinkeris NA3	HKMHBKFO_00646	2487		hypothetical protein
C. stinkeris NA3	HKMHBKFO_00659	1545	opgE	Phosphoethanolamine transferase OpgE
C. stinkeris NA3	HKMHBKFO_00669	594		hypothetical protein
C. stinkeris NA3	HKMHBKFO_00672	384		hypothetical protein
C. stinkeris NA3	HKMHBKFO_00716	1989		hypothetical protein
C. stinkeris NA3	HKMHBKFO_00735	2838		hypothetical protein
C. stinkeris NA3	HKMHBKFO_00736	1749		Site-specific DNA-methyltransferase
C. stinkeris NA3	HKMHBKFO_00737	150		hypothetical protein
C. stinkeris NA3	HKMHBKFO_00740	303		hypothetical protein
C. stinkeris NA3	HKMHBKFO_00753	1107		hypothetical protein
C. stinkeris NA3	HKMHBKFO_00754	564		hypothetical protein
C. stinkeris NA3	HKMHBKFO_00769	1533	btuB	Vitamin B12 transporter BtuB
C. stinkeris NA3	HKMHBKFO_00776	1497		hypothetical protein
C. stinkeris NA3	HKMHBKFO_00777	1212		hypothetical protein
C. stinkeris NA3	HKMHBKFO_00790	2304	hypF	Carbamoyltransferase HypF
C. stinkeris NA3	HKMHBKFO_00815	1344		Anaerobic C4-dicarboxylate transporter
C. stinkeris NA3	HKMHBKFO_00828	1734		hypothetical protein
C. stinkeris NA3	HKMHBKFO_00840	1032	ftsK	DNA translocase FtsK
C. stinkeris NA3	HKMHBKFO_00841	495		hypothetical protein
C. stinkeris NA3	HKMHBKFO_00842	2043		hypothetical protein
C. stinkeris NA3	HKMHBKFO_00843	1746		hypothetical protein
C. stinkeris NA3	HKMHBKFO_00853	186		hypothetical protein
C. stinkeris NA3	HKMHBKFO_00863	645		hypothetical protein
C. stinkeris NA3	HKMHBKFO_00934	234		hypothetical protein
C. stinkeris NA3	HKMHBKFO_00960	258		hypothetical protein
C. stinkeris NA3	HKMHBKFO_00961	285		hypothetical protein
C. stinkeris NA3	HKMHBKFO_00963	297		hypothetical protein
C. stinkeris NA3	HKMHBKFO_00964	339		hypothetical protein
C. stinkeris NA3	HKMHBKFO_00965	5202	rep	ATP-dependent DNA helicase Rep
C. stinkeris NA3	HKMHBKFO_00981	687		hypothetical protein
C. stinkeris NA3	HKMHBKFO_00997	153		hypothetical protein
C. stinkeris NA3	HKMHBKFO_01016	468		hypothetical protein
C. stinkeris NA3	HKMHBKFO_01020	2919	recD2	ATP-dependent RecD-like DNA helicase
C. stinkeris NA3	HKMHBKFO_01021	1047		hypothetical protein
C. stinkeris NA3	HKMHBKFO_01022	762		hypothetical protein
C. stinkeris NA3	HKMHBKFO_01023	2742	ftsH_2	ATP-dependent zinc metalloprotease FtsH
C. stinkeris NA3	HKMHBKFO_01024	633		hypothetical protein
C. stinkeris NA3	HKMHBKFO_01066	1050		hypothetical protein
C. stinkeris NA3	HKMHBKFO_01075	1113		hypothetical protein
C. stinkeris NA3	HKMHBKFO_01076	597		hypothetical protein
C. stinkeris NA3	HKMHBKFO_01077	261		hypothetical protein
C. stinkeris NA3	HKMHBKFO_01102	1224		hypothetical protein
C. stinkeris NA3	HKMHBKFO_01120	681		hypothetical protein
C. stinkeris NA3	HKMHBKFO_01127	708		hypothetical protein
C. stinkeris NA3	HKMHBKFO_01150	267		hypothetical protein
C. stinkeris NA3	HKMHBKFO_01189	798		hypothetical protein
C. stinkeris NA3	HKMHBKFO_01228	591		Outer membrane beta-barrel protein
C. stinkeris NA3	HKMHBKFO_01278	642		hypothetical protein
C. stinkeris NA3	HKMHBKFO_01280	747		hypothetical protein
C. stinkeris NA3	HKMHBKFO_01281	1077		hypothetical protein
C. stinkeris NA3	HKMHBKFO_01282	1803		hypothetical protein
C. stinkeris NA3	HKMHBKFO_01294	441		hypothetical protein
C. stinkeris NA3	HKMHBKFO_01332	618		hypothetical protein
C. stinkeris NA3	HKMHBKFO_01333	777		hypothetical protein
C. stinkeris NA3	HKMHBKFO_01334	336		hypothetical protein
C. stinkeris NA3	HKMHBKFO_01335	225		hypothetical protein
C. stinkeris NA3	HKMHBKFO_01336	1227	intA	Prophage integrase IntA
C. stinkeris NA3	HKMHBKFO_01401	600		hypothetical protein
C. stinkeris NA3	HKMHBKFO_01420	543		hypothetical protein
C. stinkeris NA3	HKMHBKFO_01434	849		hypothetical protein
C. stinkeris NA3	HKMHBKFO_01443	579		hypothetical protein
C. stinkeris NA3	HKMHBKFO_01460	1278		hypothetical protein
C. stinkeris NA3	HKMHBKFO_01466	1755		hypothetical protein
C. stinkeris NA3	HKMHBKFO_01471	516		purine-nucleoside phosphorylase
C. stinkeris NA3	HKMHBKFO_01543	444		hypothetical protein
C. stinkeris NA3	HKMHBKFO_01565	291		hypothetical protein
C. noahi NE2	KHAFFMAE_00025	462		hypothetical protein
C. noahi NE2	KHAFFMAE_00034	306		hypothetical protein
C. noahi NE2	KHAFFMAE_00035	939		hypothetical protein
C. noahi NE2	KHAFFMAE_00076	930		hypothetical protein
C. noahi NE2	KHAFFMAE_00080	969		hypothetical protein
C. noahi NE2	KHAFFMAE_00081	117		hypothetical protein
C. noahi NE2	KHAFFMAE_00101	1020		hypothetical protein
C. noahi NE2	KHAFFMAE_00117	492		hypothetical protein
C. noahi NE2	KHAFFMAE_00124	912		hypothetical protein
C. noahi NE2	KHAFFMAE_00134	2076		hypothetical protein
C. noahi NE2	KHAFFMAE_00135	723		hypothetical protein
C. noahi NE2	KHAFFMAE_00136	1077		hypothetical protein
C. noahi NE2	KHAFFMAE_00145	648		hypothetical protein
C. noahi NE2	KHAFFMAE_00165	231		hypothetical protein
C. noahi NE2	KHAFFMAE_00200	444		hypothetical protein
C. noahi NE2	KHAFFMAE_00226	606		hypothetical protein
C. noahi NE2	KHAFFMAE_00252	606		hypothetical protein
C. noahi NE2	KHAFFMAE_00253	1641		hypothetical protein
C. noahi NE2	KHAFFMAE_00254	690		hypothetical protein
C. noahi NE2	KHAFFMAE_00266	531		hypothetical protein
C. noahi NE2	KHAFFMAE_00279	1347	dcuA	Anaerobic C4-dicarboxylate transporter
C. noahi NE2	KHAFFMAE_00280	1311	dctA	Cation:dicarboxylase symporter family transporter
C. noahi NE2	KHAFFMAE_00281	681		Aspartate/glutamate racemase family protein
C. noahi NE2	KHAFFMAE_00306	2331	hypF	Carbamoyltransferase HypF
C. noahi NE2	KHAFFMAE_00326	1980	fyuA	Pesticin receptor
C. noahi NE2	KHAFFMAE_00327	1011	chuD_1	ABC transporter substrate-binding protein
C. noahi NE2	KHAFFMAE_00328	765	chuC_1	ABC transporter ATP-binding protein
C. noahi NE2	KHAFFMAE_00343	204		hypothetical protein
C. noahi NE2	KHAFFMAE_00348	870	xerC	Tyrosine recombinase XerC
C. noahi NE2	KHAFFMAE_00349	1335		hypothetical protein
C. noahi NE2	KHAFFMAE_00350	1149	sctC	Type 3 secretion system secretin
C. noahi NE2	KHAFFMAE_00351	1089		hypothetical protein
C. noahi NE2	KHAFFMAE_00352	402		hypothetical protein
C. noahi NE2	KHAFFMAE_00353	1455		hypothetical protein
C. noahi NE2	KHAFFMAE_00354	225		hypothetical protein
C. noahi NE2	KHAFFMAE_00355	387		hypothetical protein
C. noahi NE2	KHAFFMAE_00356	213		hypothetical protein
C. noahi NE2	KHAFFMAE_00357	471		hypothetical protein
C. noahi NE2	KHAFFMAE_00358	234		hypothetical protein
C. noahi NE2	KHAFFMAE_00388	213		hypothetical protein
C. noahi NE2	KHAFFMAE_00435	738		hypothetical protein
C. noahi NE2	KHAFFMAE_00437	261		hypothetical protein
C. noahi NE2	KHAFFMAE_00444	738		hypothetical protein
C. noahi NE2	KHAFFMAE_00448	2076	cstA	Carbon starvation protein A
C. noahi NE2	KHAFFMAE_00449	195	kcuS	KCU-star family selenoprotein
C. noahi NE2	KHAFFMAE_00482	987		ATP/GTP phosphatase
C. noahi NE2	KHAFFMAE_00483	549		hypothetical protein
C. noahi NE2	KHAFFMAE_00486	738		hypothetical protein
C. noahi NE2	KHAFFMAE_00538	648		hypothetical protein
C. noahi NE2	KHAFFMAE_00547	942		hypothetical protein
C. noahi NE2	KHAFFMAE_00553	630		hypothetical protein
C. noahi NE2	KHAFFMAE_00575	2436		hypothetical protein
C. noahi NE2	KHAFFMAE_00600	93		hypothetical protein
C. noahi NE2	KHAFFMAE_00607	1080		hypothetical protein
C. noahi NE2	KHAFFMAE_00634	6339		hypothetical protein
C. noahi NE2	KHAFFMAE_00636	549		hypothetical protein
C. noahi NE2	KHAFFMAE_00638	744		hypothetical protein
C. noahi NE2	KHAFFMAE_00650	717		hypothetical protein
C. noahi NE2	KHAFFMAE_00651	321		hypothetical protein
C. noahi NE2	KHAFFMAE_00652	189		hypothetical protein
C. noahi NE2	KHAFFMAE_00692	1068		hypothetical protein
C. noahi NE2	KHAFFMAE_00736	195		hypothetical protein
C. noahi NE2	KHAFFMAE_00737	438		hypothetical protein
C. noahi NE2	KHAFFMAE_00771	708	artQ	Amino acid ABC transporter permease
C. noahi NE2	KHAFFMAE_00774	729		hypothetical protein
C. noahi NE2	KHAFFMAE_00791	969		hypothetical protein
C. noahi NE2	KHAFFMAE_00798	1026		hypothetical protein
C. noahi NE2	KHAFFMAE_00800	3342	ycf3	Photosystem I assembly protein Ycf3
C. noahi NE2	KHAFFMAE_00832	801		hypothetical protein
C. noahi NE2	KHAFFMAE_00833	1041	pglH	GalNAc-alpha-(1->4)-GalNAc-alpha-(1->3)- diNAcBac-PP-undecaprenol alpha-1,4-N-acetyl-D-galactosaminyltransferase
C. noahi NE2	KHAFFMAE_00834	996	epsJ_1	Glycosyltransferase EpsJ
C. noahi NE2	KHAFFMAE_00835	1023	epsJ_2	Glycosyltransferase EpsJ
C. noahi NE2	KHAFFMAE_00836	204	arnC	Undecaprenyl-phosphate 4-deoxy-4-formamido-L-arabinose transferase
C. noahi NE2	KHAFFMAE_00837	789		hypothetical protein
C. noahi NE2	KHAFFMAE_00838	978	epsH_1	Glycosyltransferase EpsH
C. noahi NE2	KHAFFMAE_00839	996	epsH_2	Glycosyltransferase EpsH
C. noahi NE2	KHAFFMAE_00840	1461		hypothetical protein
C. noahi NE2	KHAFFMAE_00841	1047		hypothetical protein
C. noahi NE2	KHAFFMAE_00842	438	tarD	Glycerol-3-phosphate cytidylyltransferase
C. noahi NE2	KHAFFMAE_00843	1293		hypothetical protein
C. noahi NE2	KHAFFMAE_00852	1071		hypothetical protein
C. noahi NE2	KHAFFMAE_00866	735		hypothetical protein
C. noahi NE2	KHAFFMAE_00880	399		hypothetical protein
C. noahi NE2	KHAFFMAE_00892	1284		hypothetical protein
C. noahi NE2	KHAFFMAE_00942	906		hypothetical protein
C. noahi NE2	KHAFFMAE_00965	1434		hypothetical protein
C. noahi NE2	KHAFFMAE_00966	126		hypothetical protein
C. noahi NE2	KHAFFMAE_00967	975		hypothetical protein
C. noahi NE2	KHAFFMAE_00968	990		hypothetical protein
C. noahi NE2	KHAFFMAE_00998	108		hypothetical protein
C. noahi NE2	KHAFFMAE_00999	807		hypothetical protein
C. noahi NE2	KHAFFMAE_01007	498		hypothetical protein
C. noahi NE2	KHAFFMAE_01067	147		hypothetical protein
C. noahi NE2	KHAFFMAE_01068	378		hypothetical protein
C. noahi NE2	KHAFFMAE_01090	687		hypothetical protein
C. noahi NE2	KHAFFMAE_01091	468		hypothetical protein
C. noahi NE2	KHAFFMAE_01102	297		hypothetical protein
C. noahi NE2	KHAFFMAE_01120	813		hypothetical protein
C. noahi NE2	KHAFFMAE_01123	879		hypothetical protein
C. noahi NE2	KHAFFMAE_01137	93		hypothetical protein
C. noahi NE2	KHAFFMAE_01138	696		hypothetical protein
C. noahi NE2	KHAFFMAE_01162	471		hypothetical protein
C. noahi NE2	KHAFFMAE_01163	306		hypothetical protein
C. noahi NE2	KHAFFMAE_01169	537		Purine-nucleoside phosphorylase
C. noahi NE2	KHAFFMAE_01174	216		hypothetical protein
C. noahi NE2	KHAFFMAE_01196	312		hypothetical protein
C. noahi NE2	KHAFFMAE_01219	648		hypothetical protein
C. noahi NE2	KHAFFMAE_01220	1530	egtB	Hercynine oxygenase
C. noahi NE2	KHAFFMAE_01237	747		hypothetical protein
C. noahi NE2	KHAFFMAE_01239	780	hisJ_2	Basic amino acid ABC transporter substrate-binding protein
C. noahi NE2	KHAFFMAE_01266	780		hypothetical protein
C. noahi NE2	KHAFFMAE_01302	615		hypothetical protein
C. noahi NE2	KHAFFMAE_01303	570	gmk_2	Guanylate kinase
C. noahi NE2	KHAFFMAE_01304	1050		hypothetical protein
C. noahi NE2	KHAFFMAE_01305	939		Formate dehydrogenase
C. noahi NE2	KHAFFMAE_01309	546		hypothetical protein
C. noahi NE2	KHAFFMAE_01349	537		hypothetical protein
C. noahi NE2	KHAFFMAE_01362	459		hypothetical protein
C. noahi NE2	KHAFFMAE_01441	819	cjaA_3	Cysteine ABC transporter substrate-binding protein
C. noahi NE2	KHAFFMAE_01451	774		hypothetical protein
C. noahi NE2	KHAFFMAE_01490	462		hypothetical protein
C. noahi NE2	KHAFFMAE_01494	666		hypothetical protein
C. noahi NE2	KHAFFMAE_01514	837		hypothetical protein
C. noahi NE2	KHAFFMAE_01521	669		hypothetical protein
C. noahi NE2	KHAFFMAE_01539	1185		hypothetical protein

## Sheet: Supplementary Table 3
Supplementary Table 3. Homologous proteins found in rumen epithelial MAGs.
Reference genome ID	Gene ID	Percent Identity Between Populations	Percent Identity in MAG	MAG ID	MAG Phylum	Gene Name	Annotation
C. stinkeris NA3	HKMHBKFO_00244	37.853	65.449	MAG 69	Elusimicrobiota	pglH_1	GalNAc-alpha-(1->4)-GalNAc-alpha-(1->3)-diNAcBac-PP-undecaprenol alpha-1,4-N-acetyl-D-galactosaminyltransferase
C. stinkeris NA3	HKMHBKFO_00245	25.434	97.351	MAG 69	Elusimicrobiota	pglI	GalNAc(5)-diNAcBac-PP-undecaprenol beta-1,3-glucosyltransferase
C. stinkeris NA3	HKMHBKFO_00246	34.582	97.11	MAG 69	Elusimicrobiota	pglH_2	GalNAc-alpha-(1->4)-GalNAc-alpha-(1->3)-diNAcBac-PP-undecaprenol alpha-1,4-N-acetyl-D-galactosaminyltransferase
C. stinkeris NA3	HKMHBKFO_00101	71.493	81.9	MAG 69	Elusimicrobiota		hypothetical protein
C. stinkeris NA3	HKMHBKFO_00102	34.109	86.154	MAG 20	Firmicutes_A	tarD	Glycerol-3-phosphate cytidylyltransferase
C. stinkeris NA3	HKMHBKFO_00109	32.143	99.497	MAG 71	Patescibacteria		hypothetical protein
C. stinkeris NA3	HKMHBKFO_00110	66.265	94.242	MAG 71	Patescibacteria		hypothetical protein
C. stinkeris NA3	HKMHBKFO_00131	29.482	70.497	MAG 37	Spirochaetota		hypothetical protein
C. stinkeris NA3	HKMHBKFO_00154	100	68.764	MAG 67	Firmicutes_A	atpD	ATP synthase subunit beta
C. stinkeris NA3	HKMHBKFO_00154	100	68.172	MAG 50	Desulfobacterota	atpD	ATP synthase subunit beta
C. stinkeris NA3	HKMHBKFO_00183	97.122	88.489	MAG 69	Elusimicrobiota	rimP	Ribosome maturation factor RimP
C. stinkeris NA3	HKMHBKFO_00228	38.298	80.909	MAG 69	Elusimicrobiota		hypothetical protein
C. stinkeris NA3	HKMHBKFO_00228	35.294	80.909	MAG 69	Elusimicrobiota		hypothetical protein
C. stinkeris NA3	HKMHBKFO_00239	98.176	77.134	MAG 18	Proteobacteria	galE_1	UDP-glucose 4-epimerase
C. stinkeris NA3	HKMHBKFO_00282	27.586	66.667	MAG 69	Elusimicrobiota		hypothetical protein
C. stinkeris NA3	HKMHBKFO_00309	96.97	67.692	MAG 21	Firmicutes_A		hypothetical protein
C. stinkeris NA3	HKMHBKFO_00388	98.78	98.78	MAG 72	Firmicutes_A		hypothetical protein
C. stinkeris NA3	HKMHBKFO_00448	23.077	98.75	MAG 69	Elusimicrobiota		hypothetical protein
C. stinkeris NA3	HKMHBKFO_00475	26.087	100	MAG 69	Elusimicrobiota	hxuC	Heme/hemopexin utilization protein C
C. stinkeris NA3	HKMHBKFO_00476	40	100	MAG 69	Elusimicrobiota	tolQ_1	Tol-Pal system protein TolQ
C. stinkeris NA3	HKMHBKFO_00477	29.31	100	MAG 69	Elusimicrobiota	tolR_1	Tol-Pal system protein TolR
C. stinkeris NA3	HKMHBKFO_00478	27.843	92.083	MAG 69	Elusimicrobiota		hypothetical protein
C. stinkeris NA3	HKMHBKFO_00777	23.881	99.007	MAG 69	Elusimicrobiota		hypothetical protein
C. stinkeris NA3	HKMHBKFO_00841	23.14	83.436	MAG 69	Elusimicrobiota		hypothetical protein
C. stinkeris NA3	HKMHBKFO_00998	99.659	83.333	MAG 69	Elusimicrobiota		hypothetical protein
C. stinkeris NA3	HKMHBKFO_01017	99.711	65.896	MAG 3	Firmicutes_A	fusA	Elongation factor G
C. stinkeris NA3	HKMHBKFO_01019	99.194	81.452	MAG 32	Proteobacteria	rpsL	30S ribosomal protein S12
C. stinkeris NA3	HKMHBKFO_01021	32.692	97.337	MAG 71	Patescibacteria		hypothetical protein
C. stinkeris NA3	HKMHBKFO_01044	90.385	84.314	MAG 69	Elusimicrobiota		hypothetical protein
C. stinkeris NA3	HKMHBKFO_01045	97.521	98.623	MAG 69	Elusimicrobiota		hypothetical protein
C. stinkeris NA3	HKMHBKFO_01051	96.835	98.101	MAG 69	Elusimicrobiota		hypothetical protein
C. stinkeris NA3	HKMHBKFO_01052	93.464	95.752	MAG 69	Elusimicrobiota		hypothetical protein
C. stinkeris NA3	HKMHBKFO_01077	40.26	75.904	MAG 69	Elusimicrobiota		hypothetical protein
C. stinkeris NA3	HKMHBKFO_01081	97.786	99.262	MAG 69	Elusimicrobiota	glnH	ABC transporter glutamine-binding protein GlnH
C. stinkeris NA3	HKMHBKFO_01082	98.343	99.448	MAG 69	Elusimicrobiota	yceI	Protein YceI
C. stinkeris NA3	HKMHBKFO_01159	99.819	92.224	MAG 69	Elusimicrobiota	lutP	L-lactate permease
C. stinkeris NA3	HKMHBKFO_01188	99.077	77.538	MAG 69	Elusimicrobiota	sbmA	Peptide antibiotic transporter SbmA
C. stinkeris NA3	HKMHBKFO_01280	28.395	98.79	MAG 69	Elusimicrobiota		hypothetical protein
C. stinkeris NA3	HKMHBKFO_01281	26.19	97.486	MAG 69	Elusimicrobiota		hypothetical protein
C. stinkeris NA3	HKMHBKFO_01333	26.562	94.961	MAG 69	Elusimicrobiota		hypothetical protein
C. stinkeris NA3	HKMHBKFO_01335	36.842	89.189	MAG 69	Elusimicrobiota		hypothetical protein
C. stinkeris NA3	HKMHBKFO_01336	27.014	88.808	MAG 69	Elusimicrobiota	intA_1	Prophage integrase IntA
C. stinkeris NA3	HKMHBKFO_01372	100	75.424	MAG 53	Firmicutes_A	rpsM	30S ribosomal protein S13
C. stinkeris NA3	HKMHBKFO_01373	98.246	73.214	MAG 50	Desulfobacterota	cat1_2	Succinyl-CoA:coenzyme A transferase
C. stinkeris NA3	HKMHBKFO_01373	98.246	73.214	MAG 50	Desulfobacterota	cat1_1	Succinyl-CoA:coenzyme A transferase
C. stinkeris NA3	HKMHBKFO_01375	97.082	68.639	MAG 50	Desulfobacterota	cat1_2	Succinyl-CoA:coenzyme A transferase
C. stinkeris NA3	HKMHBKFO_01375	97.082	68.639	MAG 50	Desulfobacterota	cat1_1	Succinyl-CoA:coenzyme A transferase
C. stinkeris NA3	HKMHBKFO_01377	100	66.667	MAG 19	Desulfobacterota	infA	Translation initiation factor IF-1
C. stinkeris NA3	HKMHBKFO_01377	100	66.667	MAG 15	Bacteroidota	infA_1	Translation initiation factor IF-1
C. stinkeris NA3	HKMHBKFO_01377	100	65.278	MAG 50	Desulfobacterota	infA	Translation initiation factor IF-1
C. stinkeris NA3	HKMHBKFO_01422	96.296	66.511	MAG 32	Proteobacteria		hypothetical protein
C. stinkeris NA3	HKMHBKFO_01425	96.309	68.687	MAG 32	Proteobacteria		putative oxidoreductase/MSMEI_2347
C. stinkeris NA3	HKMHBKFO_01522	98.305	68.182	MAG 71	Patescibacteria	tpx	Thiol peroxidase
KHAFFMAE	KHAFFMAE_00020	98.343	98.895	MAG 69	Elusimicrobiota	yceI	Protein YceI
KHAFFMAE	KHAFFMAE_00021	97.786	98.524	MAG 69	Elusimicrobiota	glnH	ABC transporter glutamine-binding protein GlnH
KHAFFMAE	KHAFFMAE_00049	93.464	93.791	MAG 69	Elusimicrobiota		hypothetical protein
KHAFFMAE	KHAFFMAE_00050	96.835	98.734	MAG 69	Elusimicrobiota		hypothetical protein
KHAFFMAE	KHAFFMAE_00056	97.521	97.245	MAG 69	Elusimicrobiota		hypothetical protein
KHAFFMAE	KHAFFMAE_00057	90.385	90.196	MAG 69	Elusimicrobiota		hypothetical protein
KHAFFMAE	KHAFFMAE_00077	99.194	81.452	MAG 47	Proteobacteria	rpsL	30S ribosomal protein S12
KHAFFMAE	KHAFFMAE_00079	99.711	67.001	MAG 32	Proteobacteria	fusA	Elongation factor G
KHAFFMAE	KHAFFMAE_00100	99.659	83.333	MAG 69	Elusimicrobiota		hypothetical protein
KHAFFMAE	KHAFFMAE_00134	25.217	99.421	MAG 69	Elusimicrobiota		hypothetical protein
KHAFFMAE	KHAFFMAE_00253	32	99.817	MAG 69	Elusimicrobiota		hypothetical protein
KHAFFMAE	KHAFFMAE_00254	43.75	100	MAG 69	Elusimicrobiota		hypothetical protein
KHAFFMAE	KHAFFMAE_00254	25.455	100	MAG 69	Elusimicrobiota		hypothetical protein
KHAFFMAE	KHAFFMAE_00348	27.014	83.681	MAG 71	Patescibacteria	xerC	Tyrosine recombinase XerC
KHAFFMAE	KHAFFMAE_00350	24.551	98.953	MAG 69	Elusimicrobiota	sctC_2	Type 3 secretion system secretin
KHAFFMAE	KHAFFMAE_00352	24.823	99.248	MAG 69	Elusimicrobiota		hypothetical protein
KHAFFMAE	KHAFFMAE_00357	41.379	72.903	MAG 69	Elusimicrobiota		hypothetical protein
KHAFFMAE	KHAFFMAE_00483	46.448	67.213	MAG 69	Elusimicrobiota		hypothetical protein
KHAFFMAE	KHAFFMAE_00650	43.182	97.899	MAG 69	Elusimicrobiota		hypothetical protein
KHAFFMAE	KHAFFMAE_00651	37.143	65.094	MAG 69	Elusimicrobiota		hypothetical protein
KHAFFMAE	KHAFFMAE_00652	31.373	98.387	MAG 69	Elusimicrobiota		hypothetical protein
KHAFFMAE	KHAFFMAE_00652	31.373	98.387	MAG 69	Elusimicrobiota		hypothetical protein
KHAFFMAE	KHAFFMAE_00709	98.78	98.78	MAG 72	Firmicutes_A		hypothetical protein
KHAFFMAE	KHAFFMAE_00844	98.176	77.134	MAG 18	Proteobacteria	galE_1	UDP-glucose 4-epimerase
KHAFFMAE	KHAFFMAE_00892	37.209	72.076	MAG 69	Elusimicrobiota		hypothetical protein
KHAFFMAE	KHAFFMAE_00892	24.138	72.076	MAG 69	Elusimicrobiota		hypothetical protein
KHAFFMAE	KHAFFMAE_00893	97.122	88.489	MAG 69	Elusimicrobiota	rimP	Ribosome maturation factor RimP
KHAFFMAE	KHAFFMAE_00922	100	68.764	MAG 67	Firmicutes_A	atpD	ATP synthase subunit beta
KHAFFMAE	KHAFFMAE_00922	100	68.172	MAG 50	Desulfobacterota	atpD	ATP synthase subunit beta
KHAFFMAE	KHAFFMAE_00968	66.265	67.169	MAG 71	Patescibacteria		hypothetical protein
KHAFFMAE	KHAFFMAE_00971	71.493	74.434	MAG 69	Elusimicrobiota		hypothetical protein
KHAFFMAE	KHAFFMAE_01113	98.305	68.362	MAG 71	Patescibacteria	tpx	Thiol peroxidase
KHAFFMAE	KHAFFMAE_01213	96.309	68.687	MAG 32	Proteobacteria		putative oxidoreductase/MSMEI_2347
KHAFFMAE	KHAFFMAE_01216	96.296	66.2	MAG 32	Proteobacteria		hypothetical protein
KHAFFMAE	KHAFFMAE_01220	30.986	70.196	MAG 18	Proteobacteria		hypothetical protein
KHAFFMAE	KHAFFMAE_01262	100	66.667	MAG 19	Desulfobacterota	infA	Translation initiation factor IF-1
KHAFFMAE	KHAFFMAE_01262	100	66.667	MAG 15	Bacteroidota	infA_1	Translation initiation factor IF-1
KHAFFMAE	KHAFFMAE_01262	100	65.278	MAG 50	Desulfobacterota	infA	Translation initiation factor IF-1
KHAFFMAE	KHAFFMAE_01264	97.082	67.653	MAG 50	Desulfobacterota	cat1_2	Succinyl-CoA:coenzyme A transferase
KHAFFMAE	KHAFFMAE_01264	97.082	67.653	MAG 50	Desulfobacterota	cat1_1	Succinyl-CoA:coenzyme A transferase
KHAFFMAE	KHAFFMAE_01266	34.211	78.824	MAG 18	Proteobacteria		hypothetical protein
KHAFFMAE	KHAFFMAE_01267	98.246	73.016	MAG 50	Desulfobacterota	cat1_2	Succinyl-CoA:coenzyme A transferase
KHAFFMAE	KHAFFMAE_01267	98.246	73.016	MAG 50	Desulfobacterota	cat1_1	Succinyl-CoA:coenzyme A transferase
KHAFFMAE	KHAFFMAE_01268	100	75.424	MAG 53	Firmicutes_A	rpsM	30S ribosomal protein S13
KHAFFMAE	KHAFFMAE_01452	99.077	77.846	MAG 69	Elusimicrobiota	sbmA	Peptide antibiotic transporter SbmA
KHAFFMAE	KHAFFMAE_01481	99.819	92.043	MAG 69	Elusimicrobiota	lutP	L-lactate permease
KHAFFMAE	KHAFFMAE_01494	26.115	68.837	MAG 69	Elusimicrobiota		hypothetical protein

## Sheet: Supplementary Table 4
Supplementary Table 4. Differential gene expression results (DESeq2)
Reference genome ID	Gene ID	Gene Length	p-Value	Adjusted p-Value	log2FoldChange	Direction	Gene Name	Annotation
C. stinkeris NA3	HKMHBKFO_01373	1542	4.7e-25	3.7e-22	-3.14718	C. stinkeris NA3		Succinyl-CoA:acetate CoA-transferase
C. noahi NE2	KHAFFMAE_01267	1542	4.7e-25	3.7e-22	-3.14718	C. stinkeris NA3		Succinyl-CoA:acetate CoA-transferase
C. stinkeris NA3	HKMHBKFO_00373	1677	1.53e-22	6.01e-20	2.39101	C. noahi NE2	rpsA	30S ribosomal protein S1
C. noahi NE2	KHAFFMAE_00723	1677	1.53e-22	6.01e-20	2.39101	C. noahi NE2	rpsA	30S ribosomal protein S1
C. stinkeris NA3	HKMHBKFO_00135	1182	1.57e-19	4.12e-17	-7.95029	C. stinkeris NA3	trpB	Tryptophan synthase subunit beta
C. noahi NE2	KHAFFMAE_00941	1182	1.57e-19	4.12e-17	-7.95029	C. stinkeris NA3	trpB	Tryptophan synthase subunit beta
C. stinkeris NA3	HKMHBKFO_01139	285	3.68e-19	7.24e-17	-2.6727	C. stinkeris NA3	fdxA	4Fe-4S dicluster domain-containing protein
C. noahi NE2	KHAFFMAE_01502	285	3.68e-19	7.24e-17	-2.6727	C. stinkeris NA3	fdxA	4Fe-4S dicluster domain-containing protein
C. stinkeris NA3	HKMHBKFO_01375	1545	6.45e-16	1.02e-13	-3.72743	C. stinkeris NA3		Succinyl-CoA:acetate CoA-transferase
C. noahi NE2	KHAFFMAE_01264	1545	6.45e-16	1.02e-13	-3.72743	C. stinkeris NA3		Succinyl-CoA:acetate CoA-transferase
C. stinkeris NA3	HKMHBKFO_00075	537	8.07e-14	1.06e-11	3.05922	C. noahi NE2	rplY	50S ribosomal protein L25/general stress protein Ctc
C. noahi NE2	KHAFFMAE_00997	537	8.07e-14	1.06e-11	3.05922	C. noahi NE2	rplY	50S ribosomal protein L25/general stress protein Ctc
C. stinkeris NA3	HKMHBKFO_00070	1209	1e-13	1.13e-11	2.96114	C. noahi NE2	pilT_1	Twitching mobility protein
C. noahi NE2	KHAFFMAE_01000	1209	1e-13	1.13e-11	2.96114	C. noahi NE2	pilT_2	Twitching mobility protein
C. stinkeris NA3	HKMHBKFO_00778	1710	1.57e-13	1.37e-11	3.32609	C. noahi NE2	proS	Proline--tRNA ligase
C. noahi NE2	KHAFFMAE_00318	1716	1.57e-13	1.37e-11	3.32609	C. noahi NE2	proS	Proline--tRNA ligase
C. stinkeris NA3	HKMHBKFO_00199	1296	1.54e-13	1.37e-11	2.57226	C. noahi NE2	miaB	tRNA (N6-isopentenyl adenosine(37)-C2)-methylthiotransferase MiaB
C. noahi NE2	KHAFFMAE_00877	1296	1.54e-13	1.37e-11	2.57226	C. noahi NE2	miaB	tRNA (N6-isopentenyl adenosine(37)-C2)-methylthiotransferase MiaB
C. stinkeris NA3	HKMHBKFO_01544	1440	2.83e-13	2.22e-11	-2.62174	C. stinkeris NA3	cmeC	Multidrug efflux transporter outer membrane subunit CmeC
C. noahi NE2	KHAFFMAE_01089	1440	2.83e-13	2.22e-11	-2.62174	C. stinkeris NA3	cmeC	Multidrug efflux transporter outer membrane subunit CmeC
C. stinkeris NA3	HKMHBKFO_00307	2673	3.55e-11	2.54e-09	1.70177	C. noahi NE2	gyrA	DNA topoisomerase (ATP-hydrolyzing) subunit A
C. noahi NE2	KHAFFMAE_00785	2682	3.55e-11	2.54e-09	1.70177	C. noahi NE2	gyrA	DNA topoisomerase (ATP-hydrolyzing) subunit A
C. stinkeris NA3	HKMHBKFO_01339	519	7.56e-11	4.96e-09	6.07227	C. noahi NE2		hypothetical protein
C. noahi NE2	KHAFFMAE_01306	519	7.56e-11	4.96e-09	6.07227	C. noahi NE2		hypothetical protein
C. stinkeris NA3	HKMHBKFO_01440	1314	1.12e-10	6.78e-09	-5.85743	C. stinkeris NA3	paaK	Phenylacetate-coenzyme A ligase
C. noahi NE2	KHAFFMAE_01199	1314	1.12e-10	6.78e-09	-5.85743	C. stinkeris NA3		Phenylacetate-coenzyme A ligase
C. stinkeris NA3	HKMHBKFO_00258	1962	1.33e-10	7.49e-09	-5.90469	C. stinkeris NA3	ftsH_1	ATP-dependent zinc metalloprotease FtsH
C. noahi NE2	KHAFFMAE_00822	1962	1.33e-10	7.49e-09	-5.90469	C. stinkeris NA3	ftsH	ATP-dependent zinc metalloprotease FtsH
C. noahi NE2	KHAFFMAE_00162	1209	2.08e-10	1.09e-08	4.957	C. noahi NE2	mltD	Lytic transglycosylase domain-containing protein
C. stinkeris NA3	HKMHBKFO_00937	1209	2.08e-10	1.09e-08	4.957	C. noahi NE2	mltD	Membrane-bound lytic murein transglycosylase D
C. stinkeris NA3	HKMHBKFO_01137	360	3.13e-10	1.54e-08	3.20503	C. noahi NE2		hypothetical protein
C. noahi NE2	KHAFFMAE_01504	360	3.13e-10	1.54e-08	3.20503	C. noahi NE2		hypothetical protein
C. stinkeris NA3	HKMHBKFO_00143	1047	7.18e-10	3.18e-08	-3.08807	C. stinkeris NA3	obgE	GTPase ObgE
C. noahi NE2	KHAFFMAE_00933	1047	7.18e-10	3.18e-08	-3.08807	C. stinkeris NA3	obgE	GTPase ObgE
C. stinkeris NA3	HKMHBKFO_00654	666	7.28e-10	3.18e-08	1.9609	C. noahi NE2	purQ	Phosphoribosylformylglycinamidine synthase I
C. noahi NE2	KHAFFMAE_00453	666	7.28e-10	3.18e-08	1.9609	C. noahi NE2	purQ	Phosphoribosylformylglycinamidine synthase I
C. stinkeris NA3	HKMHBKFO_00156	603	8e-10	3.32e-08	3.16276	C. noahi NE2	exbB3	MotA/TolQ/ExbB proton channel family protein
C. noahi NE2	KHAFFMAE_00920	603	8e-10	3.32e-08	3.16276	C. noahi NE2	exbB3	MotA/TolQ/ExbB proton channel family protein
C. stinkeris NA3	HKMHBKFO_00504	1896	1.2e-09	4.72e-08	-2.98094	C. stinkeris NA3	dnaK	Molecular chaperone DnaK
C. noahi NE2	KHAFFMAE_00602	1893	1.2e-09	4.72e-08	-2.98094	C. stinkeris NA3	dnaK	Molecular chaperone DnaK
C. stinkeris NA3	HKMHBKFO_01525	558	1.8e-09	6.76e-08	-2.61475	C. stinkeris NA3	frr	Ribosome recycling factor
C. noahi NE2	KHAFFMAE_01110	558	1.8e-09	6.76e-08	-2.61475	C. stinkeris NA3	frr	Ribosome recycling factor
C. stinkeris NA3	HKMHBKFO_00211	276	4.21e-09	1.51e-07	2.4834	C. noahi NE2		hypothetical protein
C. noahi NE2	KHAFFMAE_00868	276	4.21e-09	1.51e-07	2.4834	C. noahi NE2		hypothetical protein
C. stinkeris NA3	HKMHBKFO_01345	315	6.31e-09	2.07e-07	-3.72178	C. stinkeris NA3		hypothetical protein
C. noahi NE2	KHAFFMAE_01295	315	6.31e-09	2.07e-07	-3.72178	C. stinkeris NA3		hypothetical protein
C. stinkeris NA3	HKMHBKFO_00689	1173	6.14e-09	2.07e-07	-1.58674	C. stinkeris NA3	aspB_1	Pyridoxal phosphate-dependent aminotransferase
C. noahi NE2	KHAFFMAE_00416	1173	6.14e-09	2.07e-07	-1.58674	C. stinkeris NA3	aspB	Pyridoxal phosphate-dependent aminotransferase
C. stinkeris NA3	HKMHBKFO_00076	663	8.2e-09	2.48e-07	-2.01334	C. stinkeris NA3	pth	Aminoacyl-tRNA hydrolase
C. noahi NE2	KHAFFMAE_00996	663	8.2e-09	2.48e-07	-2.01334	C. stinkeris NA3	pth	Aminoacyl-tRNA hydrolase
C. stinkeris NA3	HKMHBKFO_01377	219	7.88e-09	2.48e-07	-2.38725	C. stinkeris NA3	infA	Translation initiation factor IF-1
C. noahi NE2	KHAFFMAE_01262	219	7.88e-09	2.48e-07	-2.38725	C. stinkeris NA3	infA	Translation initiation factor IF-1
C. stinkeris NA3	HKMHBKFO_00656	717	1.4e-08	4.09e-07	2.28876	C. noahi NE2	purC	Phosphoribosylaminoimidazolesuccinocarboxamide synthase
C. noahi NE2	KHAFFMAE_00451	717	1.4e-08	4.09e-07	2.28876	C. noahi NE2	purC	Phosphoribosylaminoimidazolesuccinocarboxamide synthase
C. stinkeris NA3	HKMHBKFO_00798	498	1.84e-08	5.17e-07	5.20846	C. noahi NE2		HIT domain-containing protein
C. noahi NE2	KHAFFMAE_00298	492	1.84e-08	5.17e-07	5.20846	C. noahi NE2		HIT domain-containing protein
C. stinkeris NA3	HKMHBKFO_00136	750	2.35e-08	6.38e-07	-2.05801	C. stinkeris NA3	trpA	Tryptophan synthase subunit alpha
C. noahi NE2	KHAFFMAE_00940	750	2.35e-08	6.38e-07	-2.05801	C. stinkeris NA3	trpA	Tryptophan synthase subunit alpha
C. stinkeris NA3	HKMHBKFO_00546	1569	2.53e-08	6.63e-07	1.72277	C. noahi NE2	mshL	Pilus (MSHA type) biogenesis protein MshL
C. noahi NE2	KHAFFMAE_00560	1569	2.53e-08	6.63e-07	1.72277	C. noahi NE2	mshL	Pilus (MSHA type) biogenesis protein MshL
C. stinkeris NA3	HKMHBKFO_01439	402	2.82e-08	7.17e-07	3.35602	C. noahi NE2		hypothetical protein
C. noahi NE2	KHAFFMAE_01200	402	2.82e-08	7.17e-07	3.35602	C. noahi NE2		hypothetical protein
C. stinkeris NA3	HKMHBKFO_01524	609	3.41e-08	8.38e-07	2.65355	C. noahi NE2	pyrE	Orotate phosphoribosyltransferase
C. noahi NE2	KHAFFMAE_01111	609	3.41e-08	8.38e-07	2.65355	C. noahi NE2	pyrE	Orotate phosphoribosyltransferase
C. stinkeris NA3	HKMHBKFO_00339	444	3.58e-08	8.53e-07	1.86819	C. noahi NE2		hypothetical protein
C. noahi NE2	KHAFFMAE_00757	444	3.58e-08	8.53e-07	1.86819	C. noahi NE2		hypothetical protein
C. stinkeris NA3	HKMHBKFO_01346	846	3.79e-08	8.78e-07	-2.15613	C. stinkeris NA3	fumB	Fumarate hydratase class I, anaerobic
C. noahi NE2	KHAFFMAE_01294	846	3.79e-08	8.78e-07	-2.15613	C. stinkeris NA3	fumB	Fumarate hydratase class I, anaerobic
C. stinkeris NA3	HKMHBKFO_00257	849	6.66e-08	1.5e-06	-2.04554	C. stinkeris NA3	prmA	50S ribosomal protein L11 methyltransferase
C. noahi NE2	KHAFFMAE_00823	849	6.66e-08	1.5e-06	-2.04554	C. stinkeris NA3	prmA	50S ribosomal protein L11 methyltransferase
C. stinkeris NA3	HKMHBKFO_01235	1383	8.44e-08	1.85e-06	2.76027	C. noahi NE2	gltX_2	Glutamate--tRNA ligase
C. noahi NE2	KHAFFMAE_01405	1383	8.44e-08	1.85e-06	2.76027	C. noahi NE2	gltX_2	Glutamate--tRNA ligase
C. stinkeris NA3	HKMHBKFO_00496	411	9.76e-08	2.08e-06	-1.7695	C. stinkeris NA3	iscR_1	RrF2 family transcriptional regulator
C. noahi NE2	KHAFFMAE_00610	411	9.76e-08	2.08e-06	-1.7695	C. stinkeris NA3	cymR	RrF2 family transcriptional regulator
C. stinkeris NA3	HKMHBKFO_00725	921	1.08e-07	2.24e-06	-1.5107	C. stinkeris NA3	mdh	Malate dehydrogenase
C. noahi NE2	KHAFFMAE_00379	921	1.08e-07	2.24e-06	-1.5107	C. stinkeris NA3	mdh	Malate dehydrogenase
C. stinkeris NA3	HKMHBKFO_01082	546	1.2e-07	2.42e-06	-2.45274	C. stinkeris NA3	yceI	Polyisoprenoid-binding protein
C. noahi NE2	KHAFFMAE_00020	546	1.2e-07	2.42e-06	-2.45274	C. stinkeris NA3	yceI	Polyisoprenoid-binding protein
C. stinkeris NA3	HKMHBKFO_00781	249	3.89e-07	7.46e-06	-3.24342	C. stinkeris NA3		hypothetical protein
C. noahi NE2	KHAFFMAE_00315	249	3.89e-07	7.46e-06	-3.24342	C. stinkeris NA3		hypothetical protein

## Sheet: Supplementary Table 5
Supplementary Table 5. Genes more than 2 SD outside the mean in terms of between-population divergence.
Genome ID	Gene ID	Average Percent Identity	Average Percent Alignment	Gene ID	Annotation
C. stinkeris NA3	HKMHBKFO_01462	91.2228	91.2228		hypothetical protein
C. stinkeris NA3	HKMHBKFO_01478	91.2195	91.2195		hypothetical protein
C. noahi NE2	KHAFFMAE_00581	91.195	91.195	nth	Endonuclease III
C. stinkeris NA3	HKMHBKFO_00526	91.195	91.195	nth	Endonuclease III
C. noahi NE2	KHAFFMAE_01178	91.1764	91.1764		hypothetical protein
C. noahi NE2	KHAFFMAE_01427	91.1755	91.1755	htrB_2	Lipid A biosynthesis lauroyl acyltransferase HtrB
C. stinkeris NA3	HKMHBKFO_01213	91.0035	91.0035	htrB_2	Lipid A biosynthesis lauroyl acyltransferase HtrB
C. noahi NE2	KHAFFMAE_00433	90.992	90.992	hypD	Hydrogenase formation protein HypD
C. noahi NE2	KHAFFMAE_01465	90.991	90.991		Sulfite exporter TauE/SafE family protein
C. stinkeris NA3	HKMHBKFO_01175	90.991	90.991		Sulfite exporter TauE/SafE family protein
C. stinkeris NA3	HKMHBKFO_00671	90.984	90.984	hypD	Hydrogenase formation protein HypD
C. noahi NE2	KHAFFMAE_01218	90.974	90.974		Oxidoreductase/MSMEI_2347
C. stinkeris NA3	HKMHBKFO_01419	90.974	90.974		Oxidoreductase/MSMEI_2347
C. stinkeris NA3	HKMHBKFO_01302	90.8972	90.8972	mobA	Molybdenum cofactor guanylyltransferase
C. stinkeris NA3	HKMHBKFO_00522	90.8832	90.8832	hcpC_1	Putative beta-lactamase HcpC
C. noahi NE2	KHAFFMAE_01264	90.8572	90.8572		Succinyl-CoA:acetate CoA-transferase
C. noahi NE2	KHAFFMAE_01351	90.856	90.856	mqnD	Menaquinone biosynthesis family protein
C. stinkeris NA3	HKMHBKFO_01292	90.856	90.856	mqnD	Menaquinone biosynthesis family protein
C. noahi NE2	KHAFFMAE_01053	90.609	90.609		hypothetical protein
C. stinkeris NA3	HKMHBKFO_00014	90.609	90.609		Membrane protein
C. noahi NE2	KHAFFMAE_00155	90.544	90.544		hypothetical protein
C. stinkeris NA3	HKMHBKFO_00944	90.544	90.544		hypothetical protein
C. noahi NE2	KHAFFMAE_00943	90.491	90.491	trpF	N-(5'-phosphoribosyl)anthranilate isomerase
C. stinkeris NA3	HKMHBKFO_00133	90.491	90.491	trpF	N-(5'-phosphoribosyl)anthranilate isomerase
C. noahi NE2	KHAFFMAE_00431	90.456	90.456		hypothetical protein
C. stinkeris NA3	HKMHBKFO_00674	90.456	90.456		hypothetical protein
C. noahi NE2	KHAFFMAE_00162	90.339	90.339		Lytic transglycosylase domain-containing protein
C. stinkeris NA3	HKMHBKFO_00937	90.339	90.339	mltD	Membrane-bound lytic murein transglycosylase D
C. stinkeris NA3	HKMHBKFO_00675	90.2678	90.2678	hypC	HypC/HybG/HupF family hydrogenase formation chaperone
C. noahi NE2	KHAFFMAE_00430	90.2566	90.2566	hypC	HypC/HybG/HupF family hydrogenase formation chaperone
C. noahi NE2	KHAFFMAE_01339	90.079	90.079	mobA	Molybdenum cofactor guanylyltransferase
C. stinkeris NA3	HKMHBKFO_00359	89.966	89.966	thiE_2	Thiamine phosphate synthase
C. noahi NE2	KHAFFMAE_01000	89.934	89.934	pilT_2	Twitching mobility protein
C. noahi NE2	KHAFFMAE_00738	89.932	89.932		Thiamine phosphate synthase
C. stinkeris NA3	HKMHBKFO_00235	89.8958	89.8958		Triose-phosphate isomerase
C. stinkeris NA3	HKMHBKFO_00647	89.861	89.861		hypothetical protein
C. stinkeris NA3	HKMHBKFO_00070	89.8555	89.8555	pilT_1	Twitching mobility protein
C. noahi NE2	KHAFFMAE_00848	89.8506	89.8506	tpiA	Triose-phosphate isomerase
C. noahi NE2	KHAFFMAE_00624	89.848	89.848	ruvX	Holliday junction resolvase RuvX
C. stinkeris NA3	HKMHBKFO_00482	89.848	89.848	ruvX	Holliday junction resolvase RuvX
C. stinkeris NA3	HKMHBKFO_01554	89.759	89.759		hypothetical protein
C. noahi NE2	KHAFFMAE_01079	89.744	89.744		hypothetical protein
C. noahi NE2	KHAFFMAE_01204	89.539	89.539	patB	Cystathionine beta-lyase PatB
C. stinkeris NA3	HKMHBKFO_01435	89.539	89.539	patB	Cystathionine beta-lyase PatB
C. noahi NE2	KHAFFMAE_00166	89.5388	89.5388		hypothetical protein
C. stinkeris NA3	HKMHBKFO_00933	89.5132	89.5132		hypothetical protein
C. stinkeris NA3	HKMHBKFO_00931	89.369	89.369		hypothetical protein
C. noahi NE2	KHAFFMAE_01364	89.286	89.286		hypothetical protein
C. stinkeris NA3	HKMHBKFO_01276	89.286	89.286		hypothetical protein
C. noahi NE2	KHAFFMAE_00193	89.091	89.091		hypothetical protein
C. stinkeris NA3	HKMHBKFO_00932	88.9385	88.9385		hypothetical protein
C. noahi NE2	KHAFFMAE_00584	88.9229	88.9229	hcpC_1	Putative beta-lactamase HcpC
C. noahi NE2	KHAFFMAE_00167	88.889	88.889		hypothetical protein
C. noahi NE2	KHAFFMAE_00769	88.5476	88.5476	hisJ_1	Basic amino acid ABC transporter substrate-binding protein
C. stinkeris NA3	HKMHBKFO_00327	88.52	88.52	hisJ_1	Basic amino acid ABC transporter substrate-binding protein
C. noahi NE2	KHAFFMAE_00432	88.3548	88.3548		hypothetical protein
C. stinkeris NA3	HKMHBKFO_00673	88.3516	88.3516		hypothetical protein
C. noahi NE2	KHAFFMAE_00457	88.2208	88.2208	patA	Peptidoglycan O-acetyltransferase
C. stinkeris NA3	HKMHBKFO_00640	88.2085	88.2085	patA	Peptidoglycan O-acetyltransferase
C. noahi NE2	KHAFFMAE_01222	88.179	88.179		hypothetical protein
C. stinkeris NA3	HKMHBKFO_01416	88.179	88.179		hypothetical protein
C. noahi NE2	KHAFFMAE_01350	88.175	88.175	murB	UDP-N-acetylmuramate dehydrogenase
C. stinkeris NA3	HKMHBKFO_01293	88.175	88.175	murB	UDP-N-acetylmuramate dehydrogenase
C. noahi NE2	KHAFFMAE_00513	88.148	88.148		hypothetical protein
C. stinkeris NA3	HKMHBKFO_00594	88.148	88.148		hypothetical protein
C. noahi NE2	KHAFFMAE_00338	87.977	87.977	napD	Chaperone NapD
C. stinkeris NA3	HKMHBKFO_00759	87.977	87.977	napD	Chaperone NapD
C. noahi NE2	KHAFFMAE_00757	87.865	87.865		hypothetical protein
C. stinkeris NA3	HKMHBKFO_00339	87.865	87.865		hypothetical protein
C. noahi NE2	KHAFFMAE_00561	87.5172	87.5172		hypothetical protein
C. noahi NE2	KHAFFMAE_00562	86.989	86.989		hypothetical protein
C. noahi NE2	KHAFFMAE_00213	86.905	86.905	lepB	Signal peptidase I
C. stinkeris NA3	HKMHBKFO_00884	86.905	86.905	lepB	Signal peptidase I
C. stinkeris NA3	HKMHBKFO_01026	86.897	86.897		hypothetical protein
C. stinkeris NA3	HKMHBKFO_00545	86.847	86.847		hypothetical protein
C. noahi NE2	KHAFFMAE_00741	86.792	86.792	thiF_2	Thiamine biosynthesis protein ThiF
C. noahi NE2	KHAFFMAE_01171	86.78	86.78		hypothetical protein
C. stinkeris NA3	HKMHBKFO_01469	86.78	86.78		hypothetical protein
C. noahi NE2	KHAFFMAE_00748	86.7772	86.7772		hypothetical protein
C. noahi NE2	KHAFFMAE_00074	86.552	86.552		hypothetical protein
C. stinkeris NA3	HKMHBKFO_01027	86.552	86.552		hypothetical protein
C. stinkeris NA3	HKMHBKFO_00355	86.363	86.363	thiF_1	Thiamine biosynthesis protein ThiF
C. noahi NE2	KHAFFMAE_01386	85.39	85.39	pilE1	Fimbrial protein
C. stinkeris NA3	HKMHBKFO_01254	85.39	85.39	pilE1	Fimbrial protein
C. noahi NE2	KHAFFMAE_01003	85.047	85.047	lpxH	UDP-2,3-diacylglucosamine hydrolase
C. stinkeris NA3	HKMHBKFO_00067	85.047	85.047	lpxH	UDP-2,3-diacylglucosamine hydrolase
C. noahi NE2	KHAFFMAE_01535	85.029	85.029		hypothetical protein
C. stinkeris NA3	HKMHBKFO_01106	85.029	85.029		hypothetical protein
C. stinkeris NA3	HKMHBKFO_01403	84.512	84.512	rnhB	Ribonuclease HII
C. noahi NE2	KHAFFMAE_01235	84.459	84.459	rnhB	Ribonuclease HII
C. stinkeris NA3	HKMHBKFO_00158	84.414	84.414		hypothetical protein
C. noahi NE2	KHAFFMAE_00918	84.3588	84.3588		hypothetical protein
C. stinkeris NA3	HKMHBKFO_00641	84.353	84.353		hypothetical protein
C. noahi NE2	KHAFFMAE_00456	84.3188	84.3188		hypothetical protein
C. noahi NE2	KHAFFMAE_00885	84.152	84.152	flhG	Flagella biosynthesis ATPase FlhG
C. stinkeris NA3	HKMHBKFO_00191	84.152	84.152	flhG	Flagella biosynthesis ATPase FlhG
C. stinkeris NA3	HKMHBKFO_00904	83.991	83.991	nssR	Nitrosative stress-sensitive transcriptional regulator NssR
C. stinkeris NA3	HKMHBKFO_00354	83.6647	83.6647		hypothetical protein
C. noahi NE2	KHAFFMAE_00637	83.283	83.283		hypothetical protein
C. stinkeris NA3	HKMHBKFO_00463	83.283	83.283		hypothetical protein
C. noahi NE2	KHAFFMAE_00969	81.965	81.965		hypothetical protein
C. stinkeris NA3	HKMHBKFO_00104	81.965	81.965		hypothetical protein
C. noahi NE2	KHAFFMAE_01179	81.799	81.799		hypothetical protein
C. stinkeris NA3	HKMHBKFO_01461	81.799	81.799		hypothetical protein
C. noahi NE2	KHAFFMAE_00075	81.481	81.481		hypothetical protein
C. noahi NE2	KHAFFMAE_01430	80.989	80.989		hypothetical protein
C. stinkeris NA3	HKMHBKFO_01209	80.974	80.974		hypothetical protein
C. stinkeris NA3	HKMHBKFO_00798	80.118	80.118		HIT domain-containing protein
C. noahi NE2	KHAFFMAE_00298	79.84	79.84		HIT domain-containing protein
C. noahi NE2	KHAFFMAE_01084	79.4262	79.4262		hypothetical protein
C. stinkeris NA3	HKMHBKFO_00111	79.422	79.422	wbbD	UDP-Gal:alpha-D-GlcNAc-diphosphoundecaprenol beta-1,3-galactosyltransferase
C. stinkeris NA3	HKMHBKFO_01549	79.409	79.409		hypothetical protein
C. noahi NE2	KHAFFMAE_00964	79.398	79.398	wbbD	UDP-Gal:alpha-D-GlcNAc-diphosphoundecaprenol beta-1,3-galactosyltransferase
C. noahi NE2	KHAFFMAE_00971	76.98	76.98		hypothetical protein
C. stinkeris NA3	HKMHBKFO_00101	76.98	76.98		hypothetical protein
